# Supplementary material for: Fecal microbial characterization of hospitalized patients with suspected infectious diarrhea shows significant dysbiosis
Source: Sci Rep. 2017 Apr 24;7:1088. doi: 10.1038/s41598-017-01217-1 (PMC5430810; doi:10.1038/s41598-017-01217-1)
Supplement: Supplementary file 2 — Supplementary Table S1 [file 41598_2017_1217_MOESM2_ESM.xls]

## Sheet: IHsp_ageRange_0-4vs18-70_L6
Supplementary Table S1
MaAsLin analysis results for Israel hospitalized samples stratified by ages 0-4 years and 18-70 years and microbial abundance.
Phenotype	Microbe	Coefficient	P-value	Q-value
Age_range18-70	k__Bacteria|p__Actinobacteria|c__Actinobacteria|o__Actinomycetales|f__Micrococcaceae	-0.0243541	0.000542062	0.00639345
Age_range18-70	k__Bacteria|p__Actinobacteria|c__Actinobacteria|o__Actinomycetales|f__Micrococcaceae|g__Rothia	-0.0242577	0.000575411	0.00639345
Age_range18-70	k__Bacteria|p__Bacteroidetes	0.348753	2.11475e-06	9.09421e-05
Age_range18-70	k__Bacteria|p__Bacteroidetes|c__Bacteroidia	0.348729	2.12198e-06	9.09421e-05
Age_range18-70	k__Bacteria|p__Bacteroidetes|c__Bacteroidia|o__Bacteroidales	0.348729	2.12198e-06	9.09421e-05
Age_range18-70	k__Bacteria|p__Bacteroidetes|c__Bacteroidia|o__Bacteroidales|f__.Barnesiellaceae.	0.0581008	1.20265e-05	0.000267259
Age_range18-70	k__Bacteria|p__Bacteroidetes|c__Bacteroidia|o__Bacteroidales|f__.Odoribacteraceae.	0.0576198	2.77456e-09	8.32369e-07
Age_range18-70	k__Bacteria|p__Bacteroidetes|c__Bacteroidia|o__Bacteroidales|f__.Odoribacteraceae|g__Butyricimonas	0.0307378	4.7895e-07	3.59213e-05
Age_range18-70	k__Bacteria|p__Bacteroidetes|c__Bacteroidia|o__Bacteroidales|f__.Odoribacteraceae|g__Odoribacter	0.0422459	3.19215e-07	3.19215e-05
Age_range18-70	k__Bacteria|p__Bacteroidetes|c__Bacteroidia|o__Bacteroidales|f__.Paraprevotellaceae.	0.0264115	0.00109588	0.0113367
Age_range18-70	k__Bacteria|p__Bacteroidetes|c__Bacteroidia|o__Bacteroidales|f__Bacteroidaceae|g__Bacteroides	0.157328	0.00181955	0.0181955
Age_range18-70	k__Bacteria|p__Bacteroidetes|c__Bacteroidia|o__Bacteroidales|f__Porphyromonadaceae	0.059106	6.81787e-06	0.000204536
Age_range18-70	k__Bacteria|p__Bacteroidetes|c__Bacteroidia|o__Bacteroidales|f__Porphyromonadaceae|g__Parabacteroides	0.0579801	1.18099e-05	0.000267259
Age_range18-70	k__Bacteria|p__Bacteroidetes|c__Bacteroidia|o__Bacteroidales|f__Prevotellaceae	0.182184	0.000531071	0.00639345
Age_range18-70	k__Bacteria|p__Bacteroidetes|c__Bacteroidia|o__Bacteroidales|f__Prevotellaceae|g__Prevotella	0.182184	0.000531071	0.00639345
Age_range18-70	k__Bacteria|p__Bacteroidetes|c__Bacteroidia|o__Bacteroidales|f__Rikenellaceae	0.0611709	0.000996467	0.0106764
Age_range18-70	k__Bacteria|p__Bacteroidetes|c__Bacteroidia|o__Bacteroidales|f__S24.7	0.0137698	2.22159e-05	0.000392046
Age_range18-70	k__Bacteria|p__Firmicutes|c__Bacilli|o__Bacillales|f__Staphylococcaceae	-0.00661883	0.000206289	0.00309434
Age_range18-70	k__Bacteria|p__Firmicutes|c__Bacilli|o__Lactobacillales|f__Lactobacillaceae|g__Lactobacillus	-0.0269742	0.00678025	0.0465504
Age_range18-70	k__Bacteria|p__Firmicutes|c__Clostridia|o__Clostridiales|f__Lachnospiraceae|g__.Ruminococcus.	0.0191911	0.00668587	0.0465504
Age_range18-70	k__Bacteria|p__Firmicutes|c__Clostridia|o__Clostridiales|f__Lachnospiraceae|g__Coprococcus	0.0178849	7.9052e-06	0.000215596
Age_range18-70	k__Bacteria|p__Firmicutes|c__Clostridia|o__Clostridiales|f__Lachnospiraceae|g__Lachnospira	0.0307786	0.000558529	0.00639345
Age_range18-70	k__Bacteria|p__Firmicutes|c__Clostridia|o__Clostridiales|f__Lachnospiraceae|g__Roseburia	0.0352103	0.000239199	0.00341713
Age_range18-70	k__Bacteria|p__Firmicutes|c__Clostridia|o__Clostridiales|f__Peptostreptococcaceae	0.0115987	0.0066419	0.0465504
Age_range18-70	k__Bacteria|p__Firmicutes|c__Clostridia|o__Clostridiales|f__Ruminococcaceae	0.135605	9.57748e-05	0.00151223
Age_range18-70	k__Bacteria|p__Firmicutes|c__Clostridia|o__Clostridiales|f__Ruminococcaceae|g__Oscillospira	0.0597317	6.01517e-05	0.00100253
Age_range18-70	k__Bacteria|p__Firmicutes|c__Clostridia|o__Clostridiales|f__Ruminococcaceae|g__Ruminococcus	0.0562996	2.4151e-07	3.19215e-05
Age_range18-70	k__Bacteria|p__Firmicutes|c__Clostridia|o__Clostridiales|f__Veillonellaceae|g__Phascolarctobacterium	0.0384016	0.000558207	0.00639345
Age_range18-70	k__Bacteria|p__Firmicutes|c__Clostridia|o__Clostridiales|f__Veillonellaceae|g__Veillonella	-0.0396666	3.8608e-06	0.000128693
Age_range18-70	k__Bacteria|p__Lentisphaerae	0.0108912	0.00466711	0.0385313
Age_range18-70	k__Bacteria|p__Lentisphaerae|c__.Lentisphaeria.	0.0108912	0.00466711	0.0385313
Age_range18-70	k__Bacteria|p__Lentisphaerae|c__.Lentisphaeria|o__Victivallales	0.0108912	0.00466711	0.0385313
Age_range18-70	k__Bacteria|p__Lentisphaerae|c__.Lentisphaeria|o__Victivallales|f__Victivallaceae	0.0108912	0.00466711	0.0385313
Age_range18-70	k__Bacteria|p__Proteobacteria|c__Betaproteobacteria|o__Burkholderiales	0.0493024	0.00377548	0.0365369
Age_range18-70	k__Bacteria|p__Proteobacteria|c__Betaproteobacteria|o__Burkholderiales|f__Alcaligenaceae	0.0479423	0.00516601	0.0397385
Age_range18-70	k__Bacteria|p__Proteobacteria|c__Betaproteobacteria|o__Burkholderiales|f__Alcaligenaceae|g__Sutterella	0.0479423	0.00516601	0.0397385
Age_range18-70	k__Bacteria|p__Proteobacteria|c__Deltaproteobacteria	0.0429924	1.42538e-05	0.000267259
Age_range18-70	k__Bacteria|p__Proteobacteria|c__Deltaproteobacteria|o__Desulfovibrionales	0.0429924	1.42538e-05	0.000267259
Age_range18-70	k__Bacteria|p__Proteobacteria|c__Deltaproteobacteria|o__Desulfovibrionales|f__Desulfovibrionaceae	0.0429924	1.42538e-05	0.000267259
Age_range18-70	k__Bacteria|p__Proteobacteria|c__Deltaproteobacteria|o__Desulfovibrionales|f__Desulfovibrionaceae|g__Bilophila	0.019272	0.0068274	0.0465504
Age_range18-70	k__Bacteria|p__Proteobacteria|c__Deltaproteobacteria|o__Desulfovibrionales|f__Desulfovibrionaceae|g__Desulfovibrio	0.036226	3.13615e-06	0.000117606
Age_range18-70	k__Bacteria|p__Proteobacteria|c__Gammaproteobacteria|o__Pseudomonadales	-0.0287789	0.00571164	0.0428373
Age_range18-70	k__Bacteria|p__Proteobacteria|c__Gammaproteobacteria|o__Pseudomonadales|f__Moraxellaceae	-0.0293715	0.00475219	0.0385313
Age_range18-70	k__Bacteria|p__Proteobacteria|c__Gammaproteobacteria|o__Pseudomonadales|f__Moraxellaceae|g__Acinetobacter	-0.029442	0.00457418	0.0385313
