# Supplementary material for: Fecal microbial characterization of hospitalized patients with suspected infectious diarrhea shows significant dysbiosis
Source: Sci Rep. 2017 Apr 24;7:1088. doi: 10.1038/s41598-017-01217-1 (PMC5430810; doi:10.1038/s41598-017-01217-1)
Supplement: Supplementary file 3 — Supplementary Table S3 [file 41598_2017_1217_MOESM3_ESM.xls]

## Sheet: maaslin_result
Supplementary Table S3
MaAsLin analysis results for comparison between cohorts, and microbial abundance.
Phenotype	Microbe	Coefficient	P-value	Q-value
Cohort_Israeli_Hospitalized	k__Archaea|p__Euryarchaeota	-0.00966533	3.31899e-12	6.76873e-11
Cohort_Israeli_Hospitalized	k__Archaea|p__Euryarchaeota|c__Methanobacteria	-0.00945778	2.74817e-12	5.77974e-11
Cohort_Israeli_Hospitalized	k__Archaea|p__Euryarchaeota|c__Methanobacteria|o__Methanobacteriales	-0.00945778	2.74817e-12	5.77974e-11
Cohort_Israeli_Hospitalized	k__Archaea|p__Euryarchaeota|c__Methanobacteria|o__Methanobacteriales|f__Methanobacteriaceae	-0.00945778	2.74817e-12	5.77974e-11
Cohort_Israeli_Hospitalized	k__Archaea|p__Euryarchaeota|c__Methanobacteria|o__Methanobacteriales|f__Methanobacteriaceae|g__Methanobrevibacter	-0.00524384	7.60529e-09	9.47844e-08
Cohort_Israeli_Hospitalized	k__Bacteria|p__Actinobacteria	0.0249933	0.00013927	0.000966273
Cohort_Israeli_Hospitalized	k__Bacteria|p__Actinobacteria|c__Actinobacteria	0.0249933	0.00013927	0.000966273
Cohort_Israeli_Hospitalized	k__Bacteria|p__Actinobacteria|c__Actinobacteria|o__Bifidobacteriales	0.0196719	0.00281374	0.013844
Cohort_Israeli_Hospitalized	k__Bacteria|p__Actinobacteria|c__Actinobacteria|o__Bifidobacteriales|f__Bifidobacteriaceae	0.0191106	0.00332614	0.015764
Cohort_Israeli_Hospitalized	k__Bacteria|p__Actinobacteria|c__Actinobacteria|o__Bifidobacteriales|f__Bifidobacteriaceae|g__Bifidobacterium	0.0186833	0.00408736	0.0188411
Cohort_Israeli_Hospitalized	k__Bacteria|p__Bacteroidetes|c__Bacteroidia|o__Bacteroidales|f__.Odoribacteraceae|g__Butyricimonas	0.0323531	0.00160527	0.00900287
Cohort_Israeli_Hospitalized	k__Bacteria|p__Bacteroidetes|c__Bacteroidia|o__Bacteroidales|f__.Odoribacteraceae|g__Odoribacter	-0.0432791	4.1555e-10	6.65869e-09
Cohort_Israeli_Hospitalized	k__Bacteria|p__Bacteroidetes|c__Bacteroidia|o__Bacteroidales|f__Porphyromonadaceae|g__Porphyromonas	-0.0016198	1.92489e-06	1.96281e-05
Cohort_Israeli_Hospitalized	k__Bacteria|p__Cyanobacteria	-0.026553	3.99761e-11	7.27133e-10
Cohort_Israeli_Hospitalized	k__Bacteria|p__Cyanobacteria|c__4C0d.2	-0.0268387	2.82856e-11	5.43892e-10
Cohort_Israeli_Hospitalized	k__Bacteria|p__Cyanobacteria|c__4C0d.2|o__YS2	-0.0268387	2.82856e-11	5.43892e-10
Cohort_Israeli_Hospitalized	k__Bacteria|p__Firmicutes|c__Bacilli|o__Lactobacillales|f__Leuconostocaceae|g__Leuconostoc	-0.00356802	5.35353e-10	8.18846e-09
Cohort_Israeli_Hospitalized	k__Bacteria|p__Firmicutes|c__Bacilli|o__Lactobacillales|f__Streptococcaceae|g__Lactococcus	-0.00306525	0.000150208	0.00103153
Cohort_Israeli_Hospitalized	k__Bacteria|p__Firmicutes|c__Clostridia|o__Clostridiales|f__Clostridiaceae|g__Anaerococcus	-0.00165572	3.5119e-09	4.82348e-08
Cohort_Israeli_Hospitalized	k__Bacteria|p__Firmicutes|c__Clostridia|o__Clostridiales|f__Clostridiaceae|g__Clostridium	-0.00309642	0.000473825	0.0030662
Cohort_Israeli_Hospitalized	k__Bacteria|p__Firmicutes|c__Clostridia|o__Clostridiales|f__Clostridiaceae|g__Finegoldia	-0.00244996	4.43417e-09	5.85136e-08
Cohort_Israeli_Hospitalized	k__Bacteria|p__Firmicutes|c__Clostridia|o__Clostridiales|f__Clostridiaceae|g__Peptoniphilus	-0.00255263	0.00158676	0.00897385
Cohort_Israeli_Hospitalized	k__Bacteria|p__Firmicutes|c__Clostridia|o__Clostridiales|f__Dehalobacteriaceae	-0.00320871	2.43927e-06	2.41416e-05
Cohort_Israeli_Hospitalized	k__Bacteria|p__Firmicutes|c__Clostridia|o__Clostridiales|f__Dehalobacteriaceae|g__Dehalobacterium	-0.00273483	8.96216e-06	8.15072e-05
Cohort_Israeli_Hospitalized	k__Bacteria|p__Firmicutes|c__Clostridia|o__Clostridiales|f__Eubacteriaceae	-0.000950847	0.00113418	0.00687659
Cohort_Israeli_Hospitalized	k__Bacteria|p__Firmicutes|c__Clostridia|o__Clostridiales|f__Eubacteriaceae|g__Anaerofustis	-0.00104321	0.000252766	0.0017183
Cohort_Israeli_Hospitalized	k__Bacteria|p__Firmicutes|c__Clostridia|o__Clostridiales|f__Veillonellaceae	0.0572176	3.10397e-10	5.09506e-09
Cohort_Israeli_Hospitalized	k__Bacteria|p__Firmicutes|c__Clostridia|o__Clostridiales|f__Veillonellaceae|g__Acidaminococcus	-0.129653	1.23008e-05	0.000106133
Cohort_Israeli_Hospitalized	k__Bacteria|p__Firmicutes|c__RF3	-0.00740659	1.05965e-07	1.22956e-06
Cohort_Israeli_Hospitalized	k__Bacteria|p__Firmicutes|c__RF3|o__ML615J.28	-0.00741368	1.31928e-07	1.50488e-06
Cohort_Israeli_Hospitalized	k__Bacteria|p__Lentisphaerae|c__.Lentisphaeria.	-0.00526678	0.00133605	0.00786619
Cohort_Israeli_Hospitalized	k__Bacteria|p__Lentisphaerae|c__.Lentisphaeria|o__Victivallales	-0.00526266	0.00134415	0.00786619
Cohort_Israeli_Hospitalized	k__Bacteria|p__Lentisphaerae|c__.Lentisphaeria|o__Victivallales|f__Victivallaceae	-0.00526266	0.00134415	0.00786619
Cohort_Israeli_Hospitalized	k__Bacteria|p__Proteobacteria	0.0891343	3.74822e-33	4.20425e-31
Cohort_Israeli_Hospitalized	k__Bacteria|p__Proteobacteria|c__Alphaproteobacteria	-0.0290833	7.78287e-10	1.13867e-08
Cohort_Israeli_Hospitalized	k__Bacteria|p__Proteobacteria|c__Alphaproteobacteria|o__RF32	-0.0292933	6.05552e-10	9.05637e-09
Cohort_Israeli_Hospitalized	k__Bacteria|p__Proteobacteria|c__Betaproteobacteria	0.071505	0.00661909	0.028668
Cohort_Israeli_Hospitalized	k__Bacteria|p__Proteobacteria|c__Betaproteobacteria|o__Burkholderiales	0.0683605	0.0108075	0.0443501
Cohort_Israeli_Hospitalized	k__Bacteria|p__Proteobacteria|c__Betaproteobacteria|o__Burkholderiales|f__Alcaligenaceae	0.0679304	0.0115515	0.0462748
Cohort_Israeli_Hospitalized	k__Bacteria|p__Proteobacteria|c__Betaproteobacteria|o__Burkholderiales|f__Alcaligenaceae|g__Sutterella	0.0679305	0.0115514	0.0462748
Cohort_Israeli_Hospitalized	k__Bacteria|p__Proteobacteria|c__Deltaproteobacteria|o__Desulfovibrionales|f__Desulfovibrionaceae|g__Bilophila	0.0341865	1.4688e-54	3.295e-52
Cohort_Israeli_Hospitalized	k__Bacteria|p__Proteobacteria|c__Epsilonproteobacteria|o__Campylobacterales|f__Helicobacteraceae|g__Helicobacter	-0.00437441	0.0107755	0.0443501
Cohort_Israeli_Hospitalized	k__Bacteria|p__Proteobacteria|c__Gammaproteobacteria	0.00804619	6.40946e-08	7.56767e-07
Cohort_Israeli_Hospitalized	k__Bacteria|p__Proteobacteria|c__Gammaproteobacteria|o__Aeromonadales	0.00396309	3.63983e-09	4.89921e-08
Cohort_Israeli_Hospitalized	k__Bacteria|p__Proteobacteria|c__Gammaproteobacteria|o__Aeromonadales|f__Aeromonadaceae	0.0498827	3.73075e-17	1.39489e-15
Cohort_Israeli_Hospitalized	k__Bacteria|p__Proteobacteria|c__Gammaproteobacteria|o__Enterobacteriales	0.534766	1.04672e-06	1.1007e-05
Cohort_Israeli_Hospitalized	k__Bacteria|p__Proteobacteria|c__Gammaproteobacteria|o__Enterobacteriales|f__Enterobacteriaceae	0.534766	1.04672e-06	1.1007e-05
Cohort_Israeli_Hospitalized	k__Bacteria|p__Proteobacteria|c__Gammaproteobacteria|o__Enterobacteriales|f__Enterobacteriaceae|g__Citrobacter	0.0303292	2.03171e-10	3.41835e-09
Cohort_Israeli_Hospitalized	k__Bacteria|p__Proteobacteria|c__Gammaproteobacteria|o__Enterobacteriales|f__Enterobacteriaceae|g__Escherichia	0.0118476	0.0041292	0.0189044
Cohort_Israeli_Hospitalized	k__Bacteria|p__Proteobacteria|c__Gammaproteobacteria|o__Pseudomonadales	0.0557018	1.79998e-14	5.04746e-13
Cohort_Israeli_Hospitalized	k__Bacteria|p__Proteobacteria|c__Gammaproteobacteria|o__Pseudomonadales|f__Moraxellaceae	0.043316	1.73557e-64	7.2592e-62
Cohort_Israeli_Hospitalized	k__Bacteria|p__Proteobacteria|c__Gammaproteobacteria|o__Pseudomonadales|f__Moraxellaceae|g__Acinetobacter	0.043184	2.15727e-64	7.2592e-62
Cohort_Israeli_Hospitalized	k__Bacteria|p__Tenericutes	-0.0252471	7.21074e-09	9.15627e-08
Cohort_Israeli_Hospitalized	k__Bacteria|p__Tenericutes|c__Mollicutes	-0.0252471	7.21074e-09	9.15627e-08
Cohort_Israeli_Hospitalized	k__Bacteria|p__Tenericutes|c__Mollicutes|o__Anaeroplasmatales	-0.0103184	8.5426e-10	1.22323e-08
Cohort_Israeli_Hospitalized	k__Bacteria|p__Tenericutes|c__Mollicutes|o__Anaeroplasmatales|f__Anaeroplasmataceae	-0.00994077	1.24914e-09	1.75139e-08
Cohort_Israeli_Hospitalized	k__Bacteria|p__Tenericutes|c__Mollicutes|o__RF39	-0.0215776	3.69243e-11	6.9028e-10
