# Supplementary material for: Fecal microbial characterization of hospitalized patients with suspected infectious diarrhea shows significant dysbiosis
Source: Sci Rep. 2017 Apr 24;7:1088. doi: 10.1038/s41598-017-01217-1 (PMC5430810; doi:10.1038/s41598-017-01217-1)
Supplement: Supplementary file 4 — Supplementary Table S4 [file 41598_2017_1217_MOESM4_ESM.csv]

Supplementary Table S4
Relative abundance OTU table of Israel hospitalized cohort, isolates and controls.
SampleID	BarcodeSequence	Age	Type	Culture	k__Archaea;p__Crenarchaeota	k__Archaea;p__Euryarchaeota	k__Bacteria;p__	k__Bacteria;p__AD3	k__Bacteria;p__Acidobacteria	k__Bacteria;p__Actinobacteria	k__Bacteria;p__Aquificae	k__Bacteria;p__Armatimonadetes	k__Bacteria;p__BRC1	k__Bacteria;p__Bacteroidetes	k__Bacteria;p__Caldithrix	k__Bacteria;p__Chlamydiae	k__Bacteria;p__Chlorobi	k__Bacteria;p__Chloroflexi	k__Bacteria;p__Cyanobacteria	k__Bacteria;p__Deferribacteres	k__Bacteria;p__Elusimicrobia	k__Bacteria;p__Fibrobacteres	k__Bacteria;p__Firmicutes	k__Bacteria;p__Fusobacteria	k__Bacteria;p__Gemmatimonadetes	k__Bacteria;p__Lentisphaerae	k__Bacteria;p__NKB19	k__Bacteria;p__Nitrospirae	k__Bacteria;p__OD1	k__Bacteria;p__Planctomycetes	k__Bacteria;p__Proteobacteria	k__Bacteria;p__SAR406	k__Bacteria;p__SR1	k__Bacteria;p__Spirochaetes	k__Bacteria;p__Synergistetes	k__Bacteria;p__TM6	k__Bacteria;p__TM7	k__Bacteria;p__Tenericutes	k__Bacteria;p__Thermi	k__Bacteria;p__Thermotogae	k__Bacteria;p__Verrucomicrobia	k__Bacteria;p__WPS-2	k__Bacteria;p__WS3	k__Bacteria;p__WYO	k__Bacteria;p__ZB3	k__Archaea;p__Crenarchaeota;c__Thaumarchaeota	k__Archaea;p__Euryarchaeota;c__Methanobacteria	k__Archaea;p__Euryarchaeota;c__Methanomicrobia	k__Archaea;p__Euryarchaeota;c__Thermoplasmata
806rcbc1	ACGAGACTGATT	52	Hospitalized	pos	0	0	0	0	0	0.001498252	0	0	0	0.626935242	0	0	0	0	0.000332945	0	0	0	0.096387548	0	0	0	0	0	0	0	0.23589146	0	0	0	0	0	0	0.038954553	0	0	0	0	0	0	0	0	0	0	0
806rcbc103	GCGAGCGAAGTA	83	Hospitalized	neg	0	0	0	0	0	0	0	0	0	0.607824578	0	0	0	0	0	0	0	0	0.000157754	0	0	0	0	0	0	0	0.391859915	0	0	0	0	0	0	0.000157754	0	0	0	0	0	0	0	0	0	0	0
806rcbc104	ATCTACCGAAGC	1	Hospitalized	neg	0	0	0	0	0	0	0	0	0	0.346016647	0	0	0	0	0	0	0	0	0.001783591	0	0	0	0	0	0	0	0.652199762	0	0	0	0	0	0	0	0	0	0	0	0	0	0	0	0	0	0
806rcbc105	ACTTGGTGTAAG	66	Hospitalized	neg	0	0	0	0	0	0.000120366	0	0	0	0.936326432	0	0	0	0	0	0	0	0	0.048988926	0	0	0	0	0	0	0	0.014323544	0	0	0	0.000240732	0	0	0	0	0	0	0	0	0	0	0	0	0	0
806rcbc106	TCTTGGAGGTCA	76	Hospitalized	neg	0	0	0	0	0	0	0	0	0	0.203513909	0	0	0	0	0	0	0	0	0.10590532	0	0	0	0	0	0	0	0.690580771	0	0	0	0	0	0	0	0	0	0	0	0	0	0	0	0	0	0
806rcbc109	GCGACAATTACA	71	Hospitalized	neg	0	0	0	0	0	0.002376426	0	0	0	0.59743346	0	0	0	0	0	0	0	0	0.204847909	0	0	0	0	0	0	0	0.195342205	0	0	0	0	0	0	0	0	0	0	0	0	0	0	0	0	0	0
806rcbc11	AATTGTGTCGGA	0	Hospitalized	pos	0	0	0	0	0	0	0	0	0	0.660977045	0	0	0	0	0	0	0	0	0	0	0	0	0	0	0	0	0.338728664	0	0	0	0	0	0	0.000294291	0	0	0	0	0	0	0	0	0	0	0
806rcbc110	TCATGCTCCATT	73	Hospitalized	neg	0	0	0	0	0	0.001070282	0	0	0	0.810916875	0	0	0	0	0	0	0	0	0.175526222	0	0	0	0	0	0	0	0.012486621	0	0	0	0	0	0	0	0	0	0	0	0	0	0	0	0	0	0
806rcbc111	AGCTGTCAAGCT	1	Hospitalized	neg	0	0	0	0	0	0.33023674	0	0	0	0.00029967	0	0	0	0	0	0	0	0	0.134851663	0	0	0	0	0	0	0	0.533712916	0	0	0	0	0	0	0.000899011	0	0	0	0	0	0	0	0	0	0	0
806rcbc112	GAGAGCAACAGA	60	Hospitalized	neg	0	0	0	0	0	0.000986193	0	0	0	0.700443787	0	0	0	0	0	0	0	0	0.143984221	0.046351085	0	0	0	0	0	0	0.108234714	0	0	0	0	0	0	0	0	0	0	0	0	0	0	0	0	0	0
806rcbc113	TACTCGGGAACT	2	Hospitalized	neg	0	0	0	0	0	0.0365521	0	0	0	0.330423713	0	0	0	0	0	0	0	0	0.489725405	0	0	0	0	0	0	0	0.143298782	0	0	0	0	0	0	0	0	0	0	0	0	0	0	0	0	0	0
806rcbc114	CGTGCTTAGGCT	2	Hospitalized	neg	0	0	0	0	0	0.000857339	0	0	0	0.321502058	0	0	0	0	0	0	0	0	0.217249657	0.44478738	0	0	0	0	0	0	0.007544582	0	0	0	0	0	0	0	0	0	0.008058985	0	0	0	0	0	0	0	0
806rcbc115	TACCGAAGGTAT	46	Hospitalized	neg	0	0	0	0	0	0.000310945	0	0	0	0	0	0	0	0	0	0	0	0	0.001554726	0	0	0	0	0	0	0	0.000621891	0	0	0	0	0	0	0.997512438	0	0	0	0	0	0	0	0	0	0	0
806rcbc117	GTATTTCGGACG	4	Hospitalized	neg	0	0	0	0	0	0.000342407	0	0	0	0.000171204	0	0	0	0	0	0	0	0	0.091422702	0.005136107	0	0	0	0	0	0	0.902756377	0	0	0	0	0	0	0.000171204	0	0	0	0	0	0	0	0	0	0	0
806rcbc118	TATCTATCCTGC	47	Hospitalized	neg	0	0	0	0	0	0.002813172	0	0	0	0.806883998	0	0	0	0	0	0	0	0	0.190137349	0	0	0	0	0	0	0	0.000165481	0	0	0	0	0	0	0	0	0	0	0	0	0	0	0	0	0	0
806rcbc119	TTGCCAAGAGTC	51	Hospitalized	neg	0	0	0	0	0	0.001138822	0	0	0	0.70333675	0	0	0	0	0	0	0	0	0.098849789	0.108188133	0	0.007402346	0	0	0	0	0.077212163	0	0	0	0	0	0	0	0	0	0.003871996	0	0	0	0	0	0	0	0
806rcbc120	AGTAGCGGAAGA	1	Hospitalized	neg	0	0	0	0	0	0.114452214	0	0	0	0.0002331	0	0	0	0	0	0	0	0	0.742657343	0	0	0	0	0	0	0	0.142191142	0	0	0	0	0	0	0.0004662	0	0	0	0	0	0	0	0	0	0	0
806rcbc121	GCAATTAGGTAC	90	Hospitalized	neg	0	0	0	0	0	0.007894737	0	0	0	0.558333333	0	0	0	0	0	0	0	0	0.230409357	0	0	0.001900585	0	0	0	0	0.026461988	0	0	0	0.009210526	0	0	0.000146199	0	0	0.165643275	0	0	0	0	0	0	0	0
806rcbc122	CATACCGTGAGT	77	Hospitalized	neg	0	0	0	0	0	0	0	0	0	0.353468617	0	0	0	0	0	0	0	0	0.032562529	0	0	0	0	0	0	0	0.613968853	0	0	0	0	0	0	0	0	0	0	0	0	0	0	0	0	0	0
806rcbc124	CCTGCGAAGTAT	21	Hospitalized	neg	0	0	0	0	0	0.00101833	0	0	0	0.61990835	0	0	0	0	0	0	0	0	0.209775967	0.029531568	0	0.001272912	0	0	0	0	0.138492872	0	0	0	0	0	0	0	0	0	0	0	0	0	0	0	0	0	0
806rcbc125	TTCTCTCGACAT	57	Hospitalized	neg	0	0	0	0	0	0.00155314	0	0	0	0.699134679	0	0	0	0	0	0	0	0	0.120257377	0	0	0	0	0	0	0	0.179054804	0	0	0	0	0	0	0	0	0	0	0	0	0	0	0	0	0	0
806rcbc127	GTTAAGCTGACC	24	Hospitalized	neg	0	0	0.000370508	0	0	0.076695072	0	0	0	0.139310856	0	0	0	0	0	0	0	0	0.532789922	0	0	0	0	0	0	0	0.07706558	0	0	0	0	0	0	0.173768062	0	0	0	0	0	0	0	0	0	0	0
806rcbc128	ATGCCATGCCGT	40	Hospitalized	neg	0	0	0	0	0	0.053660983	0	0	0	0.317452357	0	0	0	0	0	0	0	0	0.501003009	0	0	0	0	0	0	0	0.127883651	0	0	0	0	0	0	0	0	0	0	0	0	0	0	0	0	0	0
806rcbc129	GACATTGTCACG	33	Hospitalized	neg	0	0	0	0	0	0.000169607	0	0	0	0.452679783	0	0	0	0	0	0	0	0	0.401289009	0	0	0	0	0	0	0	0.087008141	0	0	0	0	0	0	0.000169607	0	0	0.058683853	0	0	0	0	0	0	0	0
806rcbc13	AGTCGAACGAGG	3	Hospitalized	neg	0	0	0	0	0	0.006884682	0	0	0	0.813769363	0	0	0	0	0	0	0	0	0.118072289	0	0	0	0	0	0	0	0.061273666	0	0	0	0	0	0	0	0	0	0	0	0	0	0	0	0	0	0
806rcbc130	GCCAACAACCAT	45	Hospitalized	neg	0	0	0	0	0	0.002598246	0	0	0	0.588502761	0	0	0	0	0	0	0	0	0.249106853	0.011367327	0	0	0	0	0	0	0.148424813	0	0	0	0	0	0	0	0	0	0	0	0	0	0	0	0	0	0
806rcbc131	ATCAGTACTAGG	80	Hospitalized	neg	0	0	0	0	0	0.001041512	0	0	0	0.60943312	0	0	0	0	0.001785449	0	0	0	0.203689927	0	0	0.000446362	0	0	0	0	0.077815801	0	0	0	0	0	0	0	0	0	0.105787829	0	0	0	0	0	0	0	0
806rcbc132	TCCTCGAGCGAT	56	Hospitalized	neg	0	0	0	0	0	0.006090876	0	0	0	0.129613838	0	0	0	0	0	0	0	0	0.113533926	0.207820685	0	0	0	0	0	0	0.413935924	0	0	0	0	0	0	0	0	0	0.129004751	0	0	0	0	0	0	0	0
806rcbc133	ACCCAAGCGTTA	88	Hospitalized	neg	0	0	0	0	0	0.001372549	0	0	0	0.496666667	0	0	0	0	0	0	0	0	0.172941176	0	0	0	0	0	0	0	0.329019608	0	0	0	0	0	0	0	0	0	0	0	0	0	0	0	0	0	0
806rcbc134	TGCAGCAAGATT	57	Hospitalized	neg	0	0	0	0	0	0	0	0	0	0.709021711	0	0	0	0	0.00640083	0	0	0	0.172995416	0	0	0	0	0	0	0	0.028371248	0	0	0	0	0	0	0.000172995	0	0	0.083037799	0	0	0	0	0	0	0	0
806rcbc135	AGCAACATTGCA	87	Hospitalized	neg	0	0.000518336	0	0	0	0.004146689	0	0	0	0.101982636	0	0	0	0	0	0	0	0	0.071141635	0	0	0.000907088	0	0	0	0	0.810288972	0	0	0	0	0	0	0	0	0	0.011014643	0	0	0	0	0	0	0	0.000518336
806rcbc136	GATGTGGTGTTA	19	Hospitalized	neg	0	0.000820922	0	0	0	0.000586373	0	0	0	0.465931746	0	0	0	0	0	0	0	0	0.434384895	0.002345491	0	0.000351824	0	0	0	0	0.075876627	0	0	0	0.019584848	0	0	0.000117275	0	0	0	0	0	0	0	0	0.000820922	0	0
806rcbc138	GTAGAGGTAGAG	30	Hospitalized	neg	0	0	0	0	0	0.000843645	0	0	0	0.196569179	0	0	0	0	0.000421822	0	0	0	0.658042745	0	0	0	0	0	0	0	0.142857143	0	0	0	0	0	0	0.001265467	0	0	0	0	0	0	0	0	0	0	0
806rcbc139	CGTGATCCGCTA	85	Hospitalized	neg	0	0	0	0	0	0	0	0	0	0.687904269	0	0	0	0	0	0	0	0	0.076218197	0	0	0	0	0	0	0	0.234907288	0	0	0	0	0	0	0.000107805	0	0	0.000862441	0	0	0	0	0	0	0	0
806rcbc14	ACCAGTGACTCA	79	Hospitalized	neg	0	0	0	0	0	0.005671327	0	0	0	0.477974149	0	0	0	0	0.000131891	0	0	0	0.108942232	0	0	0	0	0	0	0	0.407280401	0	0	0	0	0	0	0	0	0	0	0	0	0	0	0	0	0	0
806rcbc140	GGTTATTTGGCG	9	Hospitalized	neg	0	0	0	0	0	0.001086563	0	0	0	0.00380297	0	0	0	0	0	0	0	0	0.206628033	0.000181094	0	0	0	0	0	0	0.78685259	0	0	0	0	0	0	0.00144875	0	0	0	0	0	0	0	0	0	0	0
806rcbc141	GGATCGTAATAC	8	Hospitalized	pos	0	0	0	0	0	0.002128263	0	0	0	0.518586833	0	0	0	0	0	0	0	0	0.188280363	0.017451759	0	0	0	0	0	0	0.273552781	0	0	0	0	0	0	0	0	0	0	0	0	0	0	0	0	0	0
806rcbc142	GCATAGCATCAA	_	Hospitalized	_	0	0	0	0	0	0.006295908	0	0	0	0.15459951	0	0	0	0	0	0	0	0	0.827562085	0	0	0	0	0	0	0	0.011192725	0	0	0	0	0	0	0	0	0	0.000349773	0	0	0	0	0	0	0	0
806rcbc143	GTGTTAGATGTG	85	Hospitalized	neg	0	0	0	0	0	0.00099167	0	0	0	0.461324871	0	0	0	0	0	0	0	0	0.225109084	0	0	0.002776676	0	0	0	0	0.148155494	0	0	0	0	0	0	0	0	0	0.161642205	0	0	0	0	0	0	0	0
806rcbc145	TGAACCCTATGG	1	Hospitalized	neg	0	0	0	0	0	0	0	0	0	0.002915452	0	0	0	0	0	0	0	0	0.996112731	0	0	0	0	0	0	0	0.000971817	0	0	0	0	0	0	0	0	0	0	0	0	0	0	0	0	0	0
806rcbc146	AGAGTCTTGCCA	16	Hospitalized	neg	0	0	0	0	0	0	0	0	0	0.531376147	0	0	0	0	0	0	0	0	0.171559633	0	0	0	0	0	0	0	0.29706422	0	0	0	0	0	0	0	0	0	0	0	0	0	0	0	0	0	0
806rcbc147	ACAACACTCCGA	65	Hospitalized	neg	0	0	0	0	0	0.000236911	0	0	0	0.215351812	0	0	0	0	0	0	0	0	0.147832267	0	0	0	0	0	0	0	0.63326226	0	0	0	0	0	0	0	0	0	0.00331675	0	0	0	0	0	0	0	0
806rcbc148	CGATGCTGTTGA	77	Hospitalized	neg	0	0.001538462	0	0	0	0	0	0	0	0.19032967	0	0	0	0	0	0	0	0	0.563296703	0	0	0	0	0	0	0	0.116043956	0	0	0	0.127252747	0	0	0	0	0	0.001538462	0	0	0	0	0	0.000879121	0	0.000659341
806rcbc149	ACGACTGCATAA	80	Hospitalized	neg	0	0	0	0	0	0.000170329	0	0	0	0.010390053	0	0	0	0	0	0	0	0	0.13319707	0	0	0	0	0	0	0	0.855731562	0	0	0	0	0	0	0.000510986	0	0	0	0	0	0	0	0	0	0	0
806rcbc15	GAATACCAAGTC	2	Hospitalized	neg	0	0	0	0	0	0.00015186	0	0	0	0.000303721	0	0	0	0	0	0	0	0	0.003340926	0	0	0	0	0	0	0	0.996203493	0	0	0	0	0	0	0	0	0	0	0	0	0	0	0	0	0	0
806rcbc151	AGCTATGTATGG	89	Hospitalized	neg	0	0.006451613	0	0	0	0.078110599	0	0	0	0.141474654	0	0	0	0	0.003686636	0	0	0	0.658986175	0	0	0.002764977	0	0	0	0	0.028341014	0	0	0	0.023041475	0	0	0	0	0	0.057142857	0	0	0	0	0	0.00483871	0	0.001612903
806rcbc153	GAAACATCCCAC	73	Hospitalized	neg	0	0.002151309	0	0	0	0.000179276	0	0	0	0.385801362	0	0	0	0	0	0	0	0	0.584259591	0	0	0	0	0	0	0	0.026712083	0	0	0	0.000179276	0	0	0.000537827	0	0	0.000179276	0	0	0	0	0	0.000179276	0	0.001972033
806rcbc154	CGTACTCTCGAG	13	Hospitalized	pos	0	0	0	0	0	0.001114827	0	0	0	0.221850613	0	0	0	0	0	0	0	0	0.021181717	0.010405054	0	0	0	0	0	0	0.745447789	0	0	0	0	0	0	0	0	0	0	0	0	0	0	0	0	0	0
806rcbc155	TCAGTTCTCGTT	65	Hospitalized	neg	0	9.54E-05	0	0	0	0.001431161	0	0	0	0.317431543	0	0	0	0	0	0	0	0	0.122125751	0	0	0	0	0	0	0	0.543173361	0	0	0	0	0	0	0	0	0	0.015742773	0	0	0	0	0	9.54E-05	0	0
806rcbc156	TCGTGCGTGTTG	18	Hospitalized	neg	0	0	0	0	0	0.015854646	0	0	0	0.023724106	0	0	0	0	0	0	0	0	0.038768661	0	0	0.000115727	0	0	0	0	0.921536859	0	0	0	0	0	0	0	0	0	0	0	0	0	0	0	0	0	0
806rcbc157	GTTATCGCATGG	2	Hospitalized	neg	0	0	0	0	0	0.653827578	0	0	0	0.012557353	0	0	0	0	0	0	0	0	0.229050954	0.000241488	0	0	0	0	0	0	0.103718908	0	0	0	0	0	0	0	0	0	0.000603719	0	0	0	0	0	0	0	0
806rcbc158	GATCACGAGAGG	54	Hospitalized	neg	0	0	0.000111982	0	0	0.000111982	0	0	0	0.960918253	0	0	0	0	0	0	0	0	0.012094065	0	0	0	0	0	0	0	0.026315789	0	0	0	0	0	0	0.000447928	0	0	0	0	0	0	0	0	0	0	0
806rcbc159	GTAAATTCAGGC	19	Hospitalized	neg	0	0	0	0	0	0.006363636	0	0	0	0.582272727	0	0	0	0	0	0	0	0	0.205	7.58E-05	0	0	0	0	0	0	0.206212121	0	0	0	0	0	0	7.58E-05	0	0	0	0	0	0	0	0	0	0	0
806rcbc16	GTAGATCGTGTA	48	Hospitalized	neg	0	0	0	0	0	0.000207039	0	0	0	0.778881988	0	0	0	0	0	0	0	0	0.14679089	0	0	0.000414079	0	0	0	0	0.073706004	0	0	0	0	0	0	0	0	0	0	0	0	0	0	0	0	0	0
806rcbc160	AGTGTTTCGGAC	31	Hospitalized	neg	0	0	0	0	0	6.33E-05	0	0	0	0	0	0	0	0	0	0	0	0	0.038648871	0	0	0	0	0	0	0	0.961034854	0	0	0	0	0	0.00025302	0	0	0	0	0	0	0	0	0	0	0	0
806rcbc161	ACACGCGGTTTA	68	Hospitalized	neg	0	0	0	0	0	0	0	0	0	0.536870399	0	0	0	0	0	0	0	0	0.050251256	0	0	0	0	0	0	0	0.412878345	0	0	0	0	0	0	0	0	0	0	0	0	0	0	0	0	0	0
806rcbc162	TGGCAAATCTAG	89	Hospitalized	neg	0	0.002773925	0	0	0	0.110124827	0	0	0	0.022191401	0	0	0	0	0	0	0	0	0.73925104	0	0	0.000554785	0	0	0	0	0.0629681	0	0	0	0	0	0	0.054923717	0	0	0.007212205	0	0	0	0	0	0.002773925	0	0
806rcbc164	TTAACCTTCCTG	73	Hospitalized	neg	0	0	0	0	0	0	0	0	0	0.267998142	0	0	0	0	0	0	0	0	0.023687877	0	0	0	0	0	0	0	0.70831398	0	0	0	0	0	0	0	0	0	0	0	0	0	0	0	0	0	0
806rcbc166	CGTGACAATAGT	5	Hospitalized	neg	0	0	0	0	0	0.004223602	0	0	0	0.715031056	0	0	0	0	0	0	0	0	0.236521739	0.000496894	0	0.000248447	0	0	0	0	0.039254658	0	0	0	0	0	0	0	0	0	0.004223602	0	0	0	0	0	0	0	0
806rcbc167	CGCTACAACTCG	45	Hospitalized	neg	0	0	0	0	0	0.000352485	0	0	0	0.050052873	0	0	0	0	0	0	0	0	0.54705675	0	0	0	0	0	0	0	0.402185407	0	0	0	0	0	0	0.000352485	0	0	0	0	0	0	0	0	0	0	0
806rcbc168	TTAAGACAGTCG	1	Hospitalized	neg	0	0	0	0	0	0.017104891	0	0	0	0.461973424	0	0	0	0	0	0	0	0	0.314673452	0.000706814	0	0	0	0	0	0	0.205541419	0	0	0	0	0	0	0	0	0	0	0	0	0	0	0	0	0	0
806rcbc17	TAACGTGTGTGC	70	Hospitalized	neg	0	0	0	0	0	0.00027049	0	0	0	0.237760346	0	0	0	0	0.000540979	0	0	0	0.74519881	0	0	0.002434406	0	0	0	0	0.011901542	0	0	0	0	0	0	0.001893427	0	0	0	0	0	0	0	0	0	0	0
806rcbc170	CGCAGATTAGTA	46	Hospitalized	neg	0	0	0	0	0	0.001186709	0	0	0	0.710706751	0	0	0	0	0.000131857	0	0	0	0.13568038	0.000131857	0	0	0	0	0	0	0.152162447	0	0	0	0	0	0	0	0	0	0	0	0	0	0	0	0	0	0
806rcbc171	TGGGTCCCACAT	28	Hospitalized	neg	0	0	0	0	0	0.005377032	0	0	0	0.596210472	0	0	0	0	0	0	0	0	0.352195622	0	0	0	0	0	0	0	0.042504161	0	0	0	0	0	0	0	0	0	0.003712713	0	0	0	0	0	0	0	0
806rcbc172	CACTGGTGCATA	64	Hospitalized	neg	0	0	0	0	0	0	0	0	0	0.086014223	0	0	0	0	0	0	0	0	0.138841856	0.02285811	0	0	0	0	0	0	0.751608534	0	0	0	0	0	0	0.000677277	0	0	0	0	0	0	0	0	0	0	0
806rcbc174	AGTTGTAGTCCG	81	Hospitalized	neg	0	0.001351351	0	0	0	0	0	0	0	0.575	0	0	0	0	0	0	0	0	0.299324324	0.002027027	0	0	0	0	0	0	0.122297297	0	0	0	0	0	0	0	0	0	0	0	0	0	0	0	0.001351351	0	0
806rcbc175	TCGTCAAACCCG	71	Hospitalized	neg	0	0	0	0	0	0	0	0	0	0	0	0	0	0	0	0	0	0	0.161997886	0.001585624	0	0	0	0	0	0	0.83641649	0	0	0	0	0	0	0	0	0	0	0	0	0	0	0	0	0	0
806rcbc176	TAATCGGTGCCA	0	Hospitalized	neg	0	0	0	0	0	0.529084471	0	0	0	0	0	0	0	0	0	0	0	0	0.117602428	0	0	0	0	0	0	0	0.352807284	0	0	0	0	0	0	0.000505817	0	0	0	0	0	0	0	0	0	0	0
806rcbc178	CGGGTGTTTGCT	87	Hospitalized	neg	0	0	0	0	0	0	0	0	0	0.029107845	0	0	0	0	0	0	0	0	0.02619706	0	0	0	0	0	0	0	0.944404017	0	0	0	0	0	0	0.000291078	0	0	0	0	0	0	0	0	0	0	0
806rcbc18	CATTATGGCGTG	58	Hospitalized	neg	0	0	0	0	0	0.003752144	0	0	0	0.575900515	0	0	0	0	0.000428816	0	0	0	0.377894511	0	0	0.001500858	0	0	0	0	0.040523156	0	0	0	0	0	0	0	0	0	0	0	0	0	0	0	0	0	0
806rcbc181	GCTTGAGCTTGA	57	Hospitalized	neg	0	0	0	0	0	0.000173491	0	0	0	0.750346981	0	0	0	0	0	0	0	0	0.232130465	0	0	0	0	0	0	0	0.017349063	0	0	0	0	0	0	0	0	0	0	0	0	0	0	0	0	0	0
806rcbc182	CGCTGTGGATTA	84	Hospitalized	neg	0	0.000272628	0	0	0	0.001090513	0	0	0	0.059705562	0	0	0	0	0	0	0	0	0.928844057	0	0	0.006815703	0	0	0	0	0.003271538	0	0	0	0	0	0	0	0	0	0	0	0	0	0	0	0.000272628	0	0
806rcbc183	CTGTCAGTGACC	49	Hospitalized	neg	0	0	0	0	0	0.000345622	0	0	0	0.447235023	0	0	0	0	0	0	0	0	0.514285714	0	0	0	0	0	0	0	0.037211982	0	0	0	0	0	0	0	0	0	0.000921659	0	0	0	0	0	0	0	0
806rcbc184	ACGATTCGAGTC	0	Hospitalized	pos	0	0	0	0	0	0.006730573	0	0	0	0.458698756	0	0	0	0	0	0	0	0	0.232918621	0.000407914	0	0	0	0	0	0	0.269222925	0	0	0	0	0	0	0	0	0	0.032021212	0	0	0	0	0	0	0	0
806rcbc186	CTGATCCATCTT	2	Hospitalized	neg	0	0	0	0	0	0.005516328	0	0	0	0.581972639	0	0	0	0	0.000110327	0	0	0	0.277140335	0	0	0	0	0	0	0	0.135039718	0	0	0	0	0	0	0	0	0	0.000220653	0	0	0	0	0	0	0	0
806rcbc187	TATGTGCCGGCT	53	Hospitalized	neg	0	0	0	0	0	0	0	0	0	0	0	0	0	0	0	0	0	0	0.008034818	0	0	0	0	0	0	0	0.991965182	0	0	0	0	0	0	0	0	0	0	0	0	0	0	0	0	0	0
806rcbc189	TGTAAGACTTGG	48	Hospitalized	neg	0	0	0	0	0	0	0	0	0	0.363732993	0	0	0	0	0	0	0	0	0.377019558	0	0	0	0	0	0	0	0.226403061	0	0	0	0	0	0	0.008290816	0	0	0.024553571	0	0	0	0	0	0	0	0
806rcbc19	CCAATACGCCTG	1	Hospitalized	neg	0	0	0	0	0	0.00965838	0	0	0	0	0	0	0	0	0	0	0	0	0.446610624	0	0	0	0	0	0	0	0.543552137	0	0	0	0	0	0	0.000178859	0	0	0	0	0	0	0	0	0	0	0
806rcbc190	CGGATCTAGTGT	68	Hospitalized	neg	0	0	0	0	0	0.003583474	0	0	0	0.612563238	0	0	0	0	0	0	0	0	0.301222597	0	0	0	0	0	0	0	0.074409781	0	0	0	0	0	0	0.000210793	0	0	0.008010118	0	0	0	0	0	0	0	0
806rcbc191	CGATCTTCGAGC	54	Hospitalized	neg	0	0	0	0	0	0.001146789	0	0	0	0.370986239	0	0	0	0	0	0	0	0	0.500382263	0	0	0.003440367	0	0	0	0	0.096999235	0	0	0	0	0	0	0.000477829	0	0	0.026567278	0	0	0	0	0	0	0	0
806rcbc192	GTCGAATTTGCG	8	Hospitalized	neg	0	0	0	0	0	0	0	0	0	0	0	0	0	0	0	0	0	0	0.001064963	0	0	0	0	0	0	0	0.998189563	0	0	0	0	0	0	0.000745474	0	0	0	0	0	0	0	0	0	0	0
806rcbc193	GCATCAGAGTTA	40	Hospitalized	pos	0	0	0	0	0	0.000515863	0	0	0	0.52695383	0	0	0	0	0.001547588	0	0	0	0.303198349	0.000128966	0	0.000515863	0	0	0	0	0.167139541	0	0	0	0	0	0	0	0	0	0	0	0	0	0	0	0	0	0
806rcbc194	GTGGTCATCGTA	61	Hospitalized	neg	0	0	0	0	0	0.000213356	0	0	0	0.517388521	0	0	0	0	0	0	0	0	0.171431619	0	0	0	0	0	0	0	0.12118626	0	0	0	0	0	0	0.000213356	0	0	0.189566887	0	0	0	0	0	0	0	0
806rcbc195	CTGAAGGGCGAA	71	Hospitalized	neg	0	0	0	0	0	0.000276855	0	0	0	0.413898117	0	0	0	0	0.000138427	0	0	0	0.114202658	0.000138427	0	0	0	0	0	0	0.469822813	0	0	0	0	0	0	0.000415282	0	0	0.00110742	0	0	0	0	0	0	0	0
806rcbc196	CGCTCACAGAAT	14	Hospitalized	neg	0	0	0	0	0	0.006826321	0	0	0	0.033907789	0	0	0	0	0	0	0	0	0.297000895	0	0	0	0	0	0	0	0.661481647	0	0	0	0	0	0	0.000783348	0	0	0	0	0	0	0	0	0	0	0
806rcbc197	ATTCGGTAGTGC	20	Hospitalized	pos	0	0	0	0	0	0.005763689	0	0	0	0.448366955	0	0	0	0	0	0	0	0	0.372958694	0	0	0.000480307	0	0	0	0	0.090057637	0	0	0	0	0	0	0.005523535	0	0	0.076849183	0	0	0	0	0	0	0	0
806rcbc198	CGAGCTGTTACC	21	Hospitalized	neg	0	0	0	0	0	0.003338692	0	0	0	0.538889576	0	0	0	0	0	0	0	0	0.433782614	0	0	0	0	0	0	0	0.023989118	0	0	0	0	0	0	0	0	0	0	0	0	0	0	0	0	0	0
806rcbc199	CAACACATGCTG	22	Hospitalized	neg	0	0	0	0	0	0.0002096	0	0	0	0.533221547	0	0	0	0	0	0	0	0	0.418151331	0	0	0	0	0	0	0	0.046950325	0	0	0	0	0	0	0.001467198	0	0	0	0	0	0	0	0	0	0	0
806rcbc20	GATCTGCGATCC	2	Hospitalized	neg	0	0	0	0	0	0	0	0	0	0.006543585	0	0	0	0	0	0	0	0	0.388875906	0	0	0	0	0	0	0	0.604580509	0	0	0	0	0	0	0	0	0	0	0	0	0	0	0	0	0	0
806rcbc200	ATTCTCTCACGT	20	Hospitalized	pos	0	0	0	0	0	0.004606526	0	0	0	0.40268714	0	0	0	0	0	0	0	0	0.120153551	0	0	0	0	0	0	0	0.472552783	0	0	0	0	0	0	0	0	0	0	0	0	0	0	0	0	0	0
806rcbc201	CGACTCTAAACG	60	Hospitalized	neg	0	0	0	0	0	0.003533569	0	0	0	0.077542207	0	0	0	0	0	0	0	0	0.849823322	0	0	0	0	0	0	0	0.006674519	0	0	0	0	0	0	0.062426384	0	0	0	0	0	0	0	0	0	0	0
806rcbc202	GTCTTCAGCAAG	5	Hospitalized	neg	0	0	0	0	0	0.003343084	0	0	0	0.104053489	0	0	0	0	0	0	0	0	0.032595069	0	0	0	0	0	0	0	0.860008358	0	0	0	0	0	0	0	0	0	0	0	0	0	0	0	0	0	0
806rcbc203	CGGATAACCTCC	53	Hospitalized	neg	0	0.000268817	0	0	0	0.010349462	0	0	0	0.452284946	0	0	0	0	0	0	0	0	0.43266129	0	0	0.002553763	0	0	0	0	0.074193548	0	0	0	0.000672043	0	0	0.013037634	0	0	0.013978495	0	0	0	0	0	0.000268817	0	0
806rcbc206	GCCTGTCTGCAA	24	Hospitalized	pos	0	0	0	0	0	0.001592357	0	0	0	0.255573248	0	0	0	0	0	0	0	0	0.547770701	0.00477707	0	0.001592357	0	0	0	0	0.022292994	0	0	0	0.002388535	0	0	0	0	0	0.164012739	0	0	0	0	0	0	0	0
806rcbc209	TGTGGCTCGTGT	26	Hospitalized	neg	0	0	0	0	0	0	0	0	0	0.683238011	0	0	0	0	0.002199736	0	0.001319842	0	0.261328641	0	0	0	0	0	0	0	0.051033876	0	0	0	0	0	0	0.000879894	0	0	0	0	0	0	0	0	0	0	0
806rcbc21	CAGCTCATCAGC	23	Hospitalized	_	0	0	0	0	0	0.005325686	0	0	0	0.867472347	0	0	0	0	0	0	0	0	0.115526424	0	0	0	0	0	0	0	0.011675543	0	0	0	0	0	0	0	0	0	0	0	0	0	0	0	0	0	0
806rcbc211	TGCACGTGATAA	0	Hospitalized	neg	0	0	0	0	0	0.004356061	0	0	0	0	0	0	0	0	0	0	0	0	0.135606061	0	0	0	0	0	0	0	0.859848485	0	0	0	0	0	0	0.000189394	0	0	0	0	0	0	0	0	0	0	0
806rcbc212	GTTCGGTGTCCA	0	Hospitalized	neg	0	0	0	0	0	0.002154012	0	0	0	0.363381799	0	0	0	0	0	0	0	0	0.014324179	0	0	0	0	0	0	0	0.620140011	0	0	0	0	0	0	0	0	0	0	0	0	0	0	0	0	0	0
806rcbc215	TTCTCCATCACA	1	Hospitalized	neg	0	0	0	0	0	0.182542211	0	0	0	0.001805246	0	0	0	0	0	0	0	0	0.217160454	0.000106191	0	0	0	0	0	0	0.598385898	0	0	0	0	0	0	0	0	0	0	0	0	0	0	0	0	0	0
806rcbc217	ATTTAGGACGAC	51	Hospitalized	neg	0	0	0	0	0	0.000231589	0	0	0	0.409911996	0	0	0	0	0	0	0	0	0.071792497	0	0	0	0	0	0	0	0.518063918	0	0	0	0	0	0	0	0	0	0	0	0	0	0	0	0	0	0
806rcbc218	GGATAGCCAAGG	18	Hospitalized	neg	0	0	0	0	0	0.000139587	0	0	0	0.163316583	0	0	0	0	0.000558347	0	0	0	0.044528197	0.038107203	0	0.00041876	0	0	0	0	0.725991066	0	0	0	0	0	0	0	0	0	0.026940257	0	0	0	0	0	0	0	0
806rcbc219	TGGTTGGTTACG	87	Hospitalized	neg	0	0	0	0	0	0.000527148	0	0	0	0.669214549	0	0	0	0	0	0	0	0	0.324459673	0	0	0	0	0	0	0	0.005007907	0	0	0	0	0	0	0	0	0	0.000790722	0	0	0	0	0	0	0	0
806rcbc22	CAAACAACAGCT	3	Hospitalized	neg	0	0	0	0	0	0.02739504	0	0	0	0.696223051	0	0	0	0	0	0	0	0	0.227913762	0	0	0	0	0	0	0	0.006159831	0	0	0	0	0	0	0	0	0	0.042308316	0	0	0	0	0	0	0	0
806rcbc220	GTCGTCCAAATG	70	Hospitalized	neg	0	0	0	0	0	0.000901829	0	0	0	0.000772997	0	0	0	0	0	0	0	0	0.027570214	0	0	0	0	0	0	0	0.970626127	0	0	0	0	0	0	0.000128833	0	0	0	0	0	0	0	0	0	0	0
806rcbc221	CAACGTGCTCCA	2	Hospitalized	neg	0	0	0	0	0	0.055620381	0	0	0	0.011960327	0	0	0	0	9.72E-05	0	0	0	0.62874368	0.000194477	0	0	0	0	0	0	0.303383897	0	0	0	0	0	0	0	0	0	0	0	0	0	0	0	0	0	0
806rcbc222	TACACAAGTCGC	81	Hospitalized	neg	0	0	0	0	0	0.000896402	0	0	0	0.432257651	0	0	0	0	0	0	0	0	0.031758228	0	0	0	0	0	0	0	0.535087719	0	0	0	0	0	0	0	0	0	0	0	0	0	0	0	0	0	0
806rcbc223	GCGTCCATGAAT	66	Hospitalized	neg	0	0.000233399	0	0	0	0.001750496	0	0	0	0.146691563	0	0	0	0	0.000583499	0	0	0	0.597969425	0	0	0.000816898	0	0	0	0	0.232699265	0	0	0	0.003267592	0	0	0.015287665	0	0	0.000700198	0	0	0	0	0	0.000233399	0	0
806rcbc224	GTAATGCGTAAC	34	Hospitalized	neg	0	0	0	0	0	6.06E-05	0	0	0	0.338299419	0	0	0	0	0	0	0	0	0.028706395	0.000242248	0	0	0	0	0	0	0.632691376	0	0	0	0	0	0	0	0	0	0	0	0	0	0	0	0	0	0
806rcbc225	GTCGCCGTACAT	41	Hospitalized	neg	0	0	0	0	0	0.000607287	0	0	0	0.763562753	0	0	0	0	0.000101215	0	0.004959514	0	0.150910931	0.001923077	0	0.00242915	0	0	0	0	0.07388664	0	0	0	0	0	0	0.001619433	0	0	0	0	0	0	0	0	0	0	0
806rcbc227	CACCCGATGGTT	78	Hospitalized	pos	0	0	0	0	0	0.008064516	0	0	0	0.06624424	0	0	0	0	0	0	0	0	0.080645161	0	0	0	0	0	0	0	0.845046083	0	0	0	0	0	0	0	0	0	0	0	0	0	0	0	0	0	0
806rcbc228	TTCTGAGAGGTA	77	Hospitalized	neg	0	0	0	0	0	0.000442087	0	0	0	0.509836428	0	0	0	0	0	0	0	0	0.127984085	0.117374005	0	0.00265252	0	0	0	0	0.032493369	0	0	0	0.012046861	0	0	0	0	0	0.197170645	0	0	0	0	0	0	0	0
806rcbc229	ATCCCTACGGAA	83	Hospitalized	neg	0	0	0	0	0	0	0	0	0	0.693862086	0	0	0	0	0	0	0	0	0.029300328	0	0	0	0	0	0	0	0.276837585	0	0	0	0	0	0	0	0	0	0	0	0	0	0	0	0	0	0
806rcbc23	GCAACACCATCC	1	Hospitalized	neg	0	0	0	0	0	0.043999436	0	0	0	0	0	0	0	0	0	0	0	0	0.474686222	0	0	0	0	0	0	0	0.481314342	0	0	0	0	0	0	0	0	0	0	0	0	0	0	0	0	0	0
806rcbc232	CCGAGGTATAAT	20	Hospitalized	neg	0	0	0	0	0	0.00197336	0	0	0	0.374116099	0	0	0	0	0	0	0	0	0.600230225	0	0	0	0	0	0	0	0.023680316	0	0	0	0	0	0	0	0	0	0	0	0	0	0	0	0	0	0
806rcbc233	AGCGTAATTAGC	19	Hospitalized	neg	0	0	0	0	0	0.022151526	0	0	0	0.567809591	0	0	0	0	0	0	0	0	0.380110758	0	0	0	0	0	0	0	0.029810298	0	0	0	0	0	0	0.000117827	0	0	0	0	0	0	0	0	0	0	0
806rcbc234	CTCGTGAATGAC	22	Hospitalized	neg	0	0	0	0	0	0.000573658	0	0	0	0.494378155	0	0	0	0	0	0	0.006654429	0	0.429669573	0	0	0.000688389	0	0	0	0	0.043483249	0	0	0	0	0	0	0.0232905	0	0	0.001262047	0	0	0	0	0	0	0	0
806rcbc235	AGGTGAGTTCTA	21	Hospitalized	neg	0	0	0	0	0	0.000904486	0	0	0	0.575434153	0	0	0	0	0	0	0	0	0.377894356	0.001266281	0	0	0	0	0	0	0.044138929	0	0	0	0	0	0	0.000361795	0	0	0	0	0	0	0	0	0	0	0
806rcbc236	CCTGTCCTATCT	19	Hospitalized	neg	0	0.000104899	0	0	0	0.000524494	0	0	0	0.431763348	0	0	0	0	0.000944089	0	0	0	0.310919962	0	0	0.00083919	0	0	0	0	0.193013742	0	0	0	0	0	0	0.008287003	0	0	0.053603273	0	0	0	0	0	0.000104899	0	0
806rcbc237	GGTTTAACACGC	20	Hospitalized	neg	0	0	0	0	0	0.000251383	0	0	0	0.743966817	0	0	0	0	0	0	0	0	0.13222725	0	0	0	0	0	0	0	0.020110608	0	0	0	0	0	0	0	0	0	0.103443942	0	0	0	0	0	0	0	0
806rcbc238	AGACAGTAGGAG	21	Hospitalized	pos	0	0	0	0	0	0	0	0	0	0.582954849	0	0	0	0	0	0	0	0	0.049425594	0	0	0	0	0	0	0	0.367619557	0	0	0	0	0	0	0	0	0	0	0	0	0	0	0	0	0	0
806rcbc239	GCCACGACTTAC	21	Hospitalized	neg	0	0	0	0	0	0.006224712	0	0	0	0.716464364	0	0	0	0	0	0	0	0	0.216775599	0	0	0	0	0	0	0	0.060379707	0	0	0	0	0	0.000155618	0	0	0	0	0	0	0	0	0	0	0	0
806rcbc24	GCGATATATCGC	63	Hospitalized	neg	0	0	0	0	0	0.000272331	0	0	0	0.826252723	0	0	0	0	0	0	0	0	0.161764706	0	0	0	0	0	0	0	0.010893246	0	0	0	0	0	0	0.000816993	0	0	0	0	0	0	0	0	0	0	0
806rcbc240	ATTGTTCCTACC	21	Hospitalized	neg	0	0	0	0	0	0.005322862	0	0	0	0.567626527	0	0	0	0	0.00026178	0	0	0	0.334380454	0	0	0.008900524	0	0	0	0	0.066753927	0	0	0	0	0	0	0	0	0	0.016753927	0	0	0	0	0	0	0	0
806rcbc241	GCCGTAAACTTG	74	Hospitalized	neg	0	0	0	0	0	0.000196889	0	0	0	0.000590667	0	0	0	0	0	0	0	0	0.318763536	0	0	0	0	0	0	0	0.680055129	0	0	0	0	0	0	0.000393778	0	0	0	0	0	0	0	0	0	0	0
806rcbc242	GCAGATTTCCAG	2	Hospitalized	neg	0	0	0	0	0	0.005812583	0	0	0	0.623988689	0	0	0	0	0.005105648	0	0	0	0.245228183	0.000157097	0	0	0	0	0	0	0.117272799	0	0	0	0	0	0	0	0	0	0.002435001	0	0	0	0	0	0	0	0
806rcbc243	AGATGATCAGTC	61	Hospitalized	neg	0	0	0	0	0	0	0	0	0	0.003279851	0	0	0	0	8.86E-05	0	0	0	0.106550838	0	0	0	0	0	0	0	0.890080667	0	0	0	0	0	0	0	0	0	0	0	0	0	0	0	0	0	0
806rcbc244	GAGACGTGTTCT	2	Hospitalized	pos	0	0	0	0	0	0.002110595	0	0	0	0.000984944	0	0	0	0	0	0	0	0	0.00731673	0	0	0	0	0	0	0	0.988884199	0	0	0	0	0	0	0.000703532	0	0	0	0	0	0	0	0	0	0	0
806rcbc245	TATCACCGGCAC	0	Hospitalized	neg	0	0	0	0	0	0.43044414	0	0	0	0.000391313	0	0	0	0	0	0	0	0	0.0547838	0.000195656	0	0	0	0	0	0	0.514185091	0	0	0	0	0	0	0	0	0	0	0	0	0	0	0	0	0	0
806rcbc248	ACCGTGCTCACA	69	Hospitalized	neg	0	0.002166667	0	0	0	0	0	0	0	0.062166667	0	0	0	0	0.006666667	0	0	0	0.0555	0	0	0	0	0	0	0	0.873333333	0	0	0	0	0	0	0.000166667	0	0	0	0	0	0	0	0	0.002166667	0	0
806rcbc249	CTCCCTTTGTGT	25	Hospitalized	pos	0	0	0	0	0	0	0	0	0	0.678942082	0	0	0	0	0	0	0	0	0.226648812	0	0	0	0	0	0	0	0.094409106	0	0	0	0	0	0	0	0	0	0	0	0	0	0	0	0	0	0
806rcbc25	CGAGCAATCCTA	64	Hospitalized	neg	0	0	0	0	0	0.000783085	0	0	0	0.255285826	0	0	0	0	0	0	0	0	0.527016445	0.001566171	0	0	0	0	0	0	0.215348473	0	0	0	0	0	0	0	0	0	0	0	0	0	0	0	0	0	0
806rcbc250	AGCTGCACCTAA	_	Hospitalized	pos	0	0	0	0	0	0.003098373	0	0	0	0.220266178	0	0	0	0	0	0	0	0	0.014858109	0.002675868	0	0	0	0	0	0	0.759031054	0	0	0	0	0	0	0	0	0	7.04E-05	0	0	0	0	0	0	0	0
806rcbc251	CCTTGACCGATG	_	Hospitalized	pos	0	0	0	0	0	0	0	0	0	0	0	0	0	0	0	0	0	0	0.084305232	0	0	0	0	0	0	0	0.915611463	0	0	0	0	0	0	8.33E-05	0	0	0	0	0	0	0	0	0	0	0
806rcbc252	CTATCATCCTCA	_	Hospitalized	pos	0	0	0	0	0	0.001683187	0	0	0	0.565083224	0	0	0	0	0	0	0	0	0.405835048	0.000187021	0	0.000187021	0	0	0	0	0.022348981	0	0	0	0	0	0	0	0	0	0.004675519	0	0	0	0	0	0	0	0
806rcbc253	ACTCTAGCCGGT	0	Hospitalized	neg	0	0	0	0	0	0	0	0	0	0.315989477	0	0	0	0	0	0	0	0	0.462437884	0	0	0	0	0	0	0	0.22157264	0	0	0	0	0	0	0	0	0	0	0	0	0	0	0	0	0	0
806rcbc254	CGATAGGCCTTA	44	Hospitalized	neg	0	0	0	0	0	0.008007835	0	0	0	0.717824634	0	0	0	0	0	0	0	0	0.245016707	0.000115221	0	0.000172831	0	0	0	0	0.028862772	0	0	0	0	0	0	0	0	0	0	0	0	0	0	0	0	0	0
806rcbc255	AATGACCTCGTG	66	Hospitalized	neg	0	0	0	0	0	0.000211649	0	0	0	0.00012699	0	0	0	0	0	0	0	0	0.017990179	4.23E-05	0	0	0	0	0	0	0.981247884	0	0	0	4.23E-05	0	0	0.000211649	0	0	0.00012699	0	0	0	0	0	0	0	0
806rcbc256	CTTAGGCATGTG	63	Hospitalized	neg	0	0	0	0	0	0.010189474	0	0	0	0.562273684	0	0	0	0	0.001010526	0	0	0	0.260042105	0	0	0.000252632	0	0	0	0	0.157221053	0	0	0	0	0	0	0.000168421	0	0	0.008842105	0	0	0	0	0	0	0	0
806rcbc259	GAACGGGACGTA	20	Hospitalized	neg	0	0	0	0	0	0.002464572	0	0	0	0.60874923	0	0	0	0	0.00010269	0	0	0	0.2991374	0	0	0.001232286	0	0	0	0	0.073115629	0	0	0	0	0	0	0.012322859	0	0	0.002875334	0	0	0	0	0	0	0	0
806rcbc26	AGTCGTGCACAT	33	Hospitalized	neg	0	0	0	0	0	0.000686813	0	0	0	0.728880495	0	0	0	0	0	0	0	0	0.161057692	0.000343407	0	0	0	0	0	0	0.108001374	0	0	0	0	0	0	0	0	0	0.00103022	0	0	0	0	0	0	0	0
806rcbc260	ACGTGTAGGCTT	62	Hospitalized	neg	0	0	0	0	0	0.00012207	0	0	0	0.615600586	0	0	0	0	0	0	0	0	0.108764648	0	0	0	0	0	0	0	0.275268555	0	0	0	0	0	0	0	0	0	0.000244141	0	0	0	0	0	0	0	0
806rcbc263	GATGCTGCCGTT	14	Hospitalized	neg	0	0	0	0	0	0.001806685	0	0	0	0.978319783	0	0	0	0	0	0	0	0	0.018066847	0	0	0	0	0	0	0	0.000451671	0	0	0	0	0	0	0.001355014	0	0	0	0	0	0	0	0	0	0	0
806rcbc264	TTCCTAGGCCAG	2	Hospitalized	neg	0	0	0	0	0	0.005126891	0	0	0	0	0	0	0	0	0	0	0	0	0.7587798	0	0	0	0	0	0	0	0.23558062	0	0	0	0	0	0	0.000512689	0	0	0	0	0	0	0	0	0	0	0
806rcbc28	CGAGGGAAAGTC	84	Hospitalized	neg	0	0.001715266	0	0	0	0.012292739	0	0	0	0.357061178	0	0	0	0	0	0	0	0	0.384791309	0	0	0	0	0	0	0	0.244139508	0	0	0	0	0	0	0	0	0	0	0	0	0	0	0	0.000285878	0	0.001429388
806rcbc3	ATCACCAGGTGT	27	Hospitalized	neg	0	0	0	0	0	0	0	0	0	0.649838883	0	0	0	0	0	0	0	0	0.105800215	0	0	0	0	0	0	0	0.244360902	0	0	0	0	0	0	0	0	0	0	0	0	0	0	0	0	0	0
806rcbc30	AGATTGACCAAC	63	Hospitalized	neg	0	0	0	0	0	0.000205114	0	0	0	0.991453576	0	0	0	0	0	0	0	0	0.002871599	0	0	0	0	0	0	0	0.005469711	0	0	0	0	0	0	0	0	0	0	0	0	0	0	0	0	0	0
806rcbc31	AGTTACGAGCTA	1	Hospitalized	neg	0	0	0	0	0	0.086461538	0	0	0	0	0	0	0	0	0	0	0	0	0.427692308	0	0	0	0	0	0	0	0.484307692	0	0	0	0	0	0	0.001538462	0	0	0	0	0	0	0	0	0	0	0
806rcbc32	GCATATGCACTG	39	Hospitalized	neg	0	0	0	0	0	0	0	0	0	0.745111037	0	0	0	0	0	0	0	0	0.034802784	0	0	0	0	0	0	0	0.220086178	0	0	0	0	0	0	0	0	0	0	0	0	0	0	0	0	0	0
806rcbc33	CAACTCCCGTGA	1	Hospitalized	neg	0	0	0	0	0	0.03003003	0	0	0	0.245700246	0	0	0	0	0	0	0	0	0.61015561	0	0	0	0	0	0	0	0.114114114	0	0	0	0	0	0	0	0	0	0	0	0	0	0	0	0	0	0
806rcbc35	TACGAGCCCTAA	0	Hospitalized	neg	0	0	0	0	0	0.127326969	0	0	0	0	0	0	0	0	0	0	0	0	0.437947494	0	0	0	0	0	0	0	0.434367542	0	0	0	0	0	0	0.000357995	0	0	0	0	0	0	0	0	0	0	0
806rcbc37	TGCAGTCCTCGA	6	Hospitalized	neg	0	0	0	0	0	0.000454339	0	0	0	0.909586552	0	0	0	0	0	0	0	0	0.062017265	0	0	0	0	0	0	0	0.027714675	0	0	0	0	0	0	0.000227169	0	0	0	0	0	0	0	0	0	0	0
806rcbc38	ACCATAGCTCCG	21	Hospitalized	neg	0	0	0	0	0	0.000265745	0	0	0	0.821684826	0	0	0	0	0	0	0	0	0.1275578	0	0	0	0	0	0	0	0.037204358	0	0	0	0.013287271	0	0	0	0	0	0	0	0	0	0	0	0	0	0
806rcbc39	TCGACATCTCTT	4	Hospitalized	neg	0	0	0	0	0	0.002628121	0	0	0	0.271222076	0	0	0	0	0	0	0	0	0.109855453	0.000525624	0	0	0	0	0	0	0.615768725	0	0	0	0	0	0	0	0	0	0	0	0	0	0	0	0	0	0
806rcbc4	TGGTCAACGATA	25	Hospitalized	pos	0	0	0	0	0	0.0027894	0	0	0	0.553695955	0	0	0	0	0	0	0	0	0.280334728	0	0	0	0	0	0	0	0.161087866	0	0	0	0	0	0	0	0	0	0.00209205	0	0	0	0	0	0	0	0
806rcbc40	GAACACTTTGGA	1	Hospitalized	neg	0	0	0	0	0	0	0	0	0	0.69900434	0	0	0	0	0	0	0	0	0.165177432	0	0	0	0	0	0	0	0.135818228	0	0	0	0	0	0	0	0	0	0	0	0	0	0	0	0	0	0
806rcbc42	TTGGGTACACGT	52	Hospitalized	pos	0	0	0	0	0	0	0	0	0	0.538501027	0	0	0	0	0	0	0	0	0.06724846	0	0	0	0	0	0	0	0.394250513	0	0	0	0	0	0	0	0	0	0	0	0	0	0	0	0	0	0
806rcbc43	AAGGCGCTCCTT	64	Hospitalized	neg	0	0	0	0	0	0	0	0	0	0.449154769	0	0	0	0	0	0	0	0	0.080494	0	0	0	0	0	0	0	0.46973811	0	0	0	0.000262766	0	0	0	0	0	0.000350355	0	0	0	0	0	0	0	0
806rcbc44	TAATACGGATCG	53	Hospitalized	neg	0	0	0	0	0	0.000814664	0	0	0	0	0	0	0	0	0	0	0	0	0.220230821	0	0	0	0	0	0	0	0.778954515	0	0	0	0	0	0	0	0	0	0	0	0	0	0	0	0	0	0
806rcbc46	TGTGAATTCGGA	38	Hospitalized	neg	0	0	0	0	0	0.002243067	0	0	0	0.480424144	0	0	0	0	0	0	0	0	0.328507341	0	0	0.002446982	0	0	0	0	0.135603589	0	0	0	0	0	0	0	0	0	0.050774878	0	0	0	0	0	0	0	0
806rcbc47	CATTCGTGGCGT	58	Hospitalized	neg	0	0	0	0	0	0.001011122	0	0	0	0.009100101	0	0	0	0	0.001011122	0	0	0	0.012639029	0	0	0	0	0	0	0	0.976238625	0	0	0	0	0	0	0	0	0	0	0	0	0	0	0	0	0	0
806rcbc48	TACTACGTGGCC	65	Hospitalized	neg	0	0	0	0	0	0	0	0	0	0.742846795	0	0	0	0	0.000362188	0	0	0	0.172763491	0	0	0	0	0	0	0	0.079681275	0	0	0	0	0	0	0	0	0	0.004346251	0	0	0	0	0	0	0	0
806rcbc49	GGCCAGTTCCTA	74	Hospitalized	neg	0	0	0	0	0	0.000277469	0	0	0	0.69963929	0	0	0	0	0	0	0	0	0.178135405	0	0	0.000277469	0	0	0	0	0.121670366	0	0	0	0	0	0	0	0	0	0	0	0	0	0	0	0	0	0
806rcbc50	GATGTTCGCTAG	7	Hospitalized	neg	0	0	0	0	0	0	0	0	0	0.973426573	0	0	0	0	0	0	0	0	0.025874126	0	0	0	0	0	0	0	0.000699301	0	0	0	0	0	0	0	0	0	0	0	0	0	0	0	0	0	0
806rcbc51	CTATCTCCTGTC	66	Hospitalized	neg	0	0.001066951	0	0	0	0.00240064	0	0	0	0.320618832	0	0	0	0	0	0	0	0	0.523606295	0.000533476	0	0	0	0	0	0	0.108829021	0	0	0	0.000266738	0	0	0.003467591	0	0	0.039210456	0	0	0	0	0	0.001066951	0	0
806rcbc53	ATGATGAGCCTC	1	Hospitalized	neg	0	0	0	0	0	0.032328441	0	0	0	0.628917096	0	0	0	0	0	0	0	0	0.161443871	0.001388338	0	0	0	0	0	0	0.052161841	0	0	0	0	0	0	0	0	0	0.123760413	0	0	0	0	0	0	0	0
806rcbc54	GTCGACAGAGGA	4	Hospitalized	neg	0	0	0	0	0	0.007623888	0	0	0	0.605082592	0	0	0	0	0.001016518	0	0	0	0.347141042	0	0	0.001270648	0	0	0	0	0.037102922	0	0	0	0	0	0	0	0	0	0.000762389	0	0	0	0	0	0	0	0
806rcbc55	TGTCGCAAATAG	3	Hospitalized	neg	0	0	0	0	0	0.000809061	0	0	0	0.887378641	0	0	0	0	0	0	0	0	0.103074434	0	0	0	0	0	0	0	0.008737864	0	0	0	0	0	0	0	0	0	0	0	0	0	0	0	0	0	0
806rcbc56	CATCCCTCTACT	33	Hospitalized	pos	0	0	0	0	0	0	0	0	0	0.154189707	0	0	0	0	0	0	0	0	0.068268822	0.414079115	0	0	0	0	0	0	0.363462356	0	0	0	0	0	0	0	0	0	0	0	0	0	0	0	0	0	0
806rcbc58	AGTTGAGGCATT	82	Hospitalized	neg	0	0	0	0	0	0.000266454	0	0	0	0.950706102	0	0	0	0	0	0	0	0	0.041300293	0.007194245	0	0.000266454	0	0	0	0	0.000266454	0	0	0	0	0	0	0	0	0	0	0	0	0	0	0	0	0	0
806rcbc59	ACAATAGACACC	80	Hospitalized	neg	0	0	0	0	0	0.00012213	0	0	0	0.690889106	0	0	0	0	0	0	0	0	0.303737176	0	0	0	0	0	0	0	0.003297509	0	0	0	0	0	0	0	0	0	0.001954079	0	0	0	0	0	0	0	0
806rcbc6	GTCGTGTAGCCT	72	Hospitalized	neg	0	0	0	0	0	0.000718993	0	0	0	0.017495506	0	0	0	0	0	0	0	0	0.133612942	0	0	0	0	0	0	0	0.848172558	0	0	0	0	0	0	0	0	0	0	0	0	0	0	0	0	0	0
806rcbc60	CGGTCAATTGAC	91	Hospitalized	neg	0	0	0	0	0	0	0	0	0	0.636947322	0	0	0	0	0	0	0	0	0.049321465	0	0	0	0	0	0	0	0.201955348	0	0	0	0	0	0	0	0	0	0.111775865	0	0	0	0	0	0	0	0
806rcbc61	GTGGAGTCTCAT	8	Hospitalized	neg	0	0	0	0	0	0.011470709	0	0	0	0.136009832	0	0	0	0	0	0	0	0	0.708725932	0.000819336	0	0.000819336	0	0	0	0	0.131503482	0	0	0	0	0	0	0.002867677	0	0	0.007783695	0	0	0	0	0	0	0	0
806rcbc62	GCTCGAAGATTC	57	Hospitalized	neg	0	0	0	0	0	0.000357782	0	0	0	0.098211091	0	0	0	0	0.000178891	0	0	0	0.026118068	0.007513417	0	0	0	0	0	0	0.867620751	0	0	0	0	0	0	0	0	0	0	0	0	0	0	0	0	0	0
806rcbc7	AGCGGAGGTTAG	_	Hospitalized	neg	0	0	0	0	0	0.003769401	0	0	0	0.472283814	0	0	0	0	0.000221729	0	0	0	0.516629712	0	0	0	0	0	0	0	0.007095344	0	0	0	0	0	0	0	0	0	0	0	0	0	0	0	0	0	0
806rcbc79	GTGGTGGTTTCC	55	Hospitalized	neg	0	0	0	0	0	0.001097695	0	0	0	0.720453714	0	0	0	0	0	0	0	0	0.18733992	0	0	0	0	0	0	0	0.040248811	0	0	0	0	0	0	0.000365898	0	0	0.050493963	0	0	0	0	0	0	0	0
806rcbc8	ATCCTTTGGTTC	_	Hospitalized	neg	0	0	0	0	0	0	0	0	0	0.177006261	0	0	0	0	0	0	0	0	0.035571998	0	0	0	0	0	0	0	0.787421742	0	0	0	0	0	0	0	0	0	0	0	0	0	0	0	0	0	0
806rcbc80	TAGTATGCGCAA	68	Hospitalized	neg	0	0	0	0	0	0	0	0	0	0.010659395	0	0	0	0	0	0	0	0	0.003222608	0	0	0	0	0	0	0	0.986117997	0	0	0	0	0	0	0	0	0	0	0	0	0	0	0	0	0	0
806rcbc81	TGCGCTGAATGT	12	Hospitalized	neg	0	0	0	0	0	0.00056338	0	0	0	0.378591549	0	0	0	0	0.001690141	0	0	0	0.349295775	0.011830986	0	0	0	0	0	0	0.258028169	0	0	0	0	0	0	0	0	0	0	0	0	0	0	0	0	0	0
806rcbc83	GTTCTCTTCTCG	74	Hospitalized	neg	0	0	0	0	0	0	0	0	0	0.37625	0	0	0	0	0	0	0	0	0.0525	0.16375	0	0	0	0	0	0	0.4075	0	0	0	0	0	0	0	0	0	0	0	0	0	0	0	0	0	0
806rcbc84	CGTAAGATGCCT	43	Hospitalized	neg	0	0	0	0	0	0.00228833	0	0	0	0.471967963	0	0	0	0	0	0	0	0	0.46395881	0	0	0.004004577	0	0	0	0	0.041189931	0	0	0	0	0	0	0.001716247	0	0	0.014874142	0	0	0	0	0	0	0	0
806rcbc85	GCGTTCTAGCTG	74	Hospitalized	neg	0	0	0	0	0	0	0	0	0	0.44704528	0	0	0	0	0	0	0	0	0.328089025	0	0	0.004988488	0	0	0	0	0.219493477	0	0	0	0	0	0	0	0	0	0.00038373	0	0	0	0	0	0	0	0
806rcbc87	GGACTTCCAGCT	60	Hospitalized	neg	0	0	0	0	0	0.003307835	0	0	0	0.639859417	0	0	0	0	0	0	0	0	0.097581145	0.001447178	0	0	0	0	0	0	0.199503825	0	0	0	0	0	0	0	0	0	0.0583006	0	0	0	0	0	0	0	0
806rcbc88	CTCACAACCGTG	62	Hospitalized	neg	0	0	0	0	0	0	0	0	0	0.60844803	0	0	0	0	0	0	0	0	0.26293308	0	0	0	0	0	0	0	0.049833887	0	0	0	0	0	0	0	0	0	0.078785002	0	0	0	0	0	0	0	0
806rcbc89	CTGCTATTCCTC	1	Hospitalized	neg	0	0	0	0	0	0.002782071	0	0	0	0.000309119	0	0	0	0	0	0	0	0	0.05316847	0	0	0	0	0	0	0	0.94374034	0	0	0	0	0	0	0	0	0	0	0	0	0	0	0	0	0	0
806rcbc9	TACAGCGCATAC	64	Hospitalized	neg	0	0	0	0	0	0	0	0	0	0.78702917	0	0	0	0	0	0	0	0	0.021995658	0	0	0	0	0	0	0	0.187199094	0	0	0	0	0	0	0	0	0	0.003776079	0	0	0	0	0	0	0	0
806rcbc90	ATGTCACCGCTG	20	Hospitalized	neg	0	0	0	0	0	0.000279564	0	0	0	0.49930109	0	0	0	0	0.064299692	0	0	0	0.340229242	0	0	0.001956947	0	0	0	0	0.091696953	0	0	0	0	0	0	0	0	0	0.002236511	0	0	0	0	0	0	0	0
806rcbc91	TGTAACGCCGAT	80	Hospitalized	0_S+S+C	0	0	0	0	0	0	0	0	0	0.60111465	0	0	0	0	0	0	0	0	0.25	0	0	0	0	0	0	0	0.042993631	0	0	0	0	0	0	0	0	0	0.10589172	0	0	0	0	0	0	0	0
806rcbc92	AGCAGAACATCT	64	Hospitalized	neg	0	0	0	0	0	0.000182916	0	0	0	0.579293945	0	0	0	0	0.005670386	0	0	0	0.315895372	0	0	0.001829157	0	0	0	0	0.045546003	0	0	0	0	0	0	0.004938723	0	0	0.046643497	0	0	0	0	0	0	0	0
806rcbc93	TGGAGTAGGTGG	2	Hospitalized	neg	0	0	0	0	0	0	0	0	0	0.128561659	0	0	0	0	0	0	0	0	0.002051516	0.000227946	0	0	0	0	0	0	0.869158879	0	0	0	0	0	0	0	0	0	0	0	0	0	0	0	0	0	0
806rcbc94	TTGGCTCTATTC	22	Hospitalized	neg	0	0	0	0	0	0.000202388	0	0	0	0.71969237	0	0	0	0	0	0	0	0	0.163327262	0	0	0	0	0	0	0	0.036227484	0	0	0	0	0	0	0	0	0	0.080550496	0	0	0	0	0	0	0	0
806rcbc95	GATCCCACGTAC	69	Hospitalized	neg	0	0.000300391	0	0	0	0	0	0	0	0.463802944	0	0	0	0	0	0	0	0	0.106037849	0	0	0.012916792	0	0	0	0	0.416942025	0	0	0	0	0	0	0	0	0	0	0	0	0	0	0	0.000300391	0	0
806rcbc96	TACCGCTTCTTC	85	Hospitalized	neg	0	0	0	0	0	0	0	0	0	0.30033557	0	0	0	0	0	0	0	0	0.091862416	0	0	0	0	0	0	0	0.60738255	0	0	0	0	0	0	0.000419463	0	0	0	0	0	0	0	0	0	0	0
806rcbc97	TGTGCGATAACA	80	Hospitalized	neg	0	0	0	0	0	0	0	0	0	0.57483534	0	0	0	0	0	0	0	0	0.090392914	0.03315921	0	0	0	0	0	0	0.295253236	0	0	0	0	0	0	0	0	0	0.0063593	0	0	0	0	0	0	0	0
806rcbc98	GATTATCGACGA	19	Hospitalized	neg	0	0	0	0	0	0.001137304	0	0	0	0.698097601	0	0	0	0	0	0	0	0	0.284015715	0	0	0	0	0	0	0	0.016335815	0	0	0	0	0	0	0.000103391	0	0	0.000310174	0	0	0	0	0	0	0	0
806rcbc99	GCCTAGCCCAAT	37	Hospitalized	neg	0	0	0	0	0	0	0	0	0	0.873491899	0	0	0	0	0.000689417	0	0	0	0.04584626	0.006894174	0	0.000689417	0	0	0	0	0.071354705	0	0	0	0.001034126	0	0	0	0	0	0	0	0	0	0	0	0	0	0
db2.806rcbc239	GCCACGACTTAC	60	Control	_	0	0	0	0	0	0.002450766	0	0	0	0.732428884	0	0	0	0	0	0	0	0	0.234485777	0	0	0	0	0	0	0	0.013654267	0	0	0	0	0	0	0.016717724	0	0	0.000262582	0	0	0	0	0	0	0	0
db2.806rcbc240	ATTGTTCCTACC	63	Control	_	0	0	0	0	0	0.005650643	0	0	0	0.685447547	0	0	0	0	0	0	0	0	0.290393907	0	0	0	0	0	0	0	0.016706248	0	0	0	0	0	0	0	0	0	0.001801654	0	0	0	0	0	0	0	0
db2.806rcbc241	GCCGTAAACTTG	49	Control	_	0	0	0	0	0	0.021471818	0	0	0	0.721240871	0	0	0	0	0	0	0	0	0.160913801	0	0	0	0	0	0	0	0.065039635	0	0	0.000124836	0	0	0	0	0	0	0.031209038	0	0	0	0	0	0	0	0
db2.806rcbc242	GCAGATTTCCAG	50	Control	_	0	0.000112956	0	0	0	0.000677736	0	0	0	0.640460861	0	0	0	0	0.146729922	0	0	0	0.059866712	0	0	0.000677736	0	0	0	0	0.057155766	0	0	0	0	0	0	0.001581385	0	0	0.092736925	0	0	0	0	0	0	0	0.000112956
db2.806rcbc244	GAGACGTGTTCT	62	Control	_	0	0	0	0	0	0.00051221	0	0	0	0.815980958	0	0	0	0	9.04E-05	0	0	0	0.124753311	0.00015065	0	0	0	0	0	0	0.058000271	0	0	0	0	0	0	0.00039169	0	0	0.00012052	0	0	0	0	0	0	0	0
db2.806rcbc245	TATCACCGGCAC	46	Control	_	0	0	0	0	0	0.024843774	0	0	0	0.785855815	0	0	0	0	0	0	0	0	0.168952904	0.001219326	0	0.000533455	0	0	0	0	0.018518519	0	0	0	0	0	7.62E-05	0	0	0	0	0	0	0	0	0	0	0	0
db2.806rcbc56	CATCCCTCTACT	39	Control	_	0	0	0	0	0	0.000130452	0	0	0	0.840805322	0	0	0	0	4.35E-05	0	0	0	0.151889377	0	0	0	0	0	0	0	0.007131365	0	0	0	0	0	0	0	0	0	0	0	0	0	0	0	0	0	0
db2.806rcbc59	ACAATAGACACC	39	Control	_	0	0	8.30E-05	0	0	0.002656483	0	0	0	0.566993193	0	0	0	0	0.002158393	0	0	0	0.41225303	0.000996181	0	0	0	0	0	0	0.010376889	0	0	0	0	0	0	8.30E-05	0	0	0.004399801	0	0	0	0	0	0	0	0
806rcbc286	CTACACAGCACA	25	Isolate	Campylobacter	0	0	0	0	0	0	0	0	1	0	0	0	0	0	0	0	0	0	0	0	0	0	0	0	0	0	0	0	0	0	1	0	0	0	0	0	0	0	0	0	0	0	0	0	0
806rcbc276	GCCGTCTCGTAA	40	Isolate	Campylobacter	0	0	0	0	0	0.001	0	0	0.999	0	0	0	0	0	0	0	0	0	0	0	0	0	0	0	0.001	0	0	0	0	0	0.999	0	0	0	0	0	0	0	0	0	0	0	0	0	0
806rcbc285	CTTGAGAAATCG	no_data	Isolate	Campylobacter	0	0	0	0	0	0	0	0	1	0	0	0	0	0	0	0	0	0	0	0	0	0	0	0	0	0	0	0	0	0	1	0	0	0	0	0	0	0	0	0	0	0	0	0	0
806rcbc266	TGGCTTTCTATC	25	Isolate	Campylobacter	0	0	0	0	0	0	0	0	1	0	0	0	0	0	0	0	0	0	0	0	0	0	0	0	0	0	0	0	0	0	1	0	0	0	0	0	0	0	0	0	0	0	0	0	0
806rcbc281	ACCTTACACCTT	21	Isolate	Campylobacter	0	0	0	0	0	0	0	0	1	0	0	0	0	0	0	0	0	0	0	0	0	0	0	0	0	0	0	0	0	0	1	0	0	0	0	0	0	0	0	0	0	0	0	0	0
806rcbc265	ATTAAGCCTGGA	52	Isolate	Campylobacter	0	0	0.044	0	0	0.001	0	0	0.955	0	0	0	0	0	0	0	0.044	0	0	0	0	0	0.001	0	0	0	0	0	0	0	0.943	0.012	0	0	0	0	0	0	0	0	0	0.044	0	0	0
806rcbc269	ATGGGCGAATGG	52	Isolate	Salmonella	0	0.001	0.098	0	0	0.018	0	0	0.883	0	0	0	0	0	0	0.001	0.098	0	0	0	0	0	0.018	0	0	0	0	0	0	0	0	0.883	0	0	0	0	0	0	0	0	0.001	0.098	0	0	0
806rcbc283	CGCATTTGGATG	no_data	Isolate	Shigella	0	0	0	0	0	0	0	0	1	0	0	0	0	0	0	0	0	0	0	0	0	0	0	0	0	0	0	0	0	0	0.001	0.999	0	0	0	0	0	0	0	0	0	0	0	0	0
806rcbc284	ATAACATGTGCG	no_data	Isolate	Shigella	0	0	0	0	0	0	0	0	1	0	0	0	0	0	0	0	0	0	0	0	0	0	0	0	0	0	0	0	0	0	0	1	0	0	0	0	0	0	0	0	0	0	0	0	0
806rcbc271	CATCATACGGGT	8	Isolate	Shigella	0	0	0.099	0	0	0.02	0	0	0.881	0	0	0	0	0	0	0	0.099	0	0	0	0	0.001	0.019	0	0	0	0	0	0	0	0	0.881	0	0	0	0	0	0	0	0	0	0.099	0	0	0
806rcbc282	GTAGGTGCTTAC	2	Isolate	Salmonella	0	0	0	0	0	0	0	0	1	0	0	0	0	0	0	0	0	0	0	0	0	0	0	0	0	0	0	0	0	0	0	1	0	0	0	0	0	0	0	0	0	0	0	0	0
[truncated: 3,142 more columns]
